# Supplementary material for: Nuclear Magnetic Resonance Spectroscopic Analysis of the Evolution of Peroxidation Products Arising from Culinary Oils Exposed to Thermal Oxidation: An Investigation Employing 1H and 1H-1H COSY and TOCSY Techniques
Source: Foods. 2022 Jun 24;11(13):1864. doi: 10.3390/foods11131864 (PMC9265948; doi:10.3390/foods11131864)
Supplement: Supplementary file 1 [file foods-11-01864-s001.zip]

Archive with 1 entries (1 files):
- foods-1754678-supplementary.pdf
